# Supplementary material for: Botulinum Neurotoxin A Injected Ipsilaterally or Contralaterally into the Striatum in the Rat 6-OHDA Model of Unilateral Parkinson’s Disease Differently Affects Behavior
Source: Front Behav Neurosci. 2017 Jun 21;11:119. doi: 10.3389/fnbeh.2017.00119 (PMC5478737; doi:10.3389/fnbeh.2017.00119)
Supplement: Supplementary file 1 [file Table_1.xlsx]

## Sheet: Tabelle1
Tab. S1: Summary of the statistics covering all behavioral tests. Holm-Sidak approach was used in case of ANOVA p ≤ 0.05. n. d.: not done. Asterisks indicate significant differences of post hoc comparisons of the treatment groups (*P < 0.05, **P < 0.01, ***P < 0.001).
Rotations		Apomorphin ipsilateral									Apomorphin contralateral
	BoNT	SEM	SD	n	Sham	SEM	SD	n		BoNT	SEM	SD	n	Sham	SEM	SD	n
after 6-OHDA	7.611	0.289	0.806046	113	9.906	1.085	2.71879	8		6.183	0.594	2.52013	18	7.102	0.952	2.51876	7
2 weeks after BoNT	n. d.				n. d.					7.933	0.594	2.52013	18	7.203	0.952	2.51876	7
4 weeks after BoNT	2.814	0.291	0.811624	113	6.353	1.23	3.08213	8		5.084	0.594	2.52013	18	7.013	0.952	2.51876	7
3 months after BoNT	4.5	0.325	0.906453	113	7.568	1.23	3.08213	8		4.499	0.594	2.52013	18	6.733	0.952	2.51876	7
6 months after BoNT	5.409	0.438	1.22162	113	6.103	1.23	3.08213	8		4.88	0.594	2.52013	18	6.832	0.952	2.51876	7
9 months after BoNT	5.424	0.639	1.78223	113	6.196	1.23	3.08213	8		4.905	0.594	2.52013	18	5.974	0.952	2.51876	7
12 months after BoNT	7.779	1.191	3.3218	26	6.279	1.23	3.08213	8		n. d.				n. d.
Two Way RM ANOVA
p (treatment)	0.023									0.187
p (time point)	0.017									<0.001
Post hoc (Holm-Sidak)	t	p	significance							t	p	significance
after 6-OHDA	2.296	1.415								0.820	0.416
2 weeks after BoNT	n. d.	n. d.								0.650	0.518
4 weeks after BoNT	2.022	0.044	*							1.72	0.091
3 months after BoNT	1.721	0.086								1.992	0.052
6 months after BoNT	0.347	0.728								1.74	0.088
9 months after BoNT	0.242	0.809								0.953	0.345
12 months after BoNT	0.222	0.824								n. d.	n. d.
Rotations		Amphetamin ipsilateral									Amphetamin contralateral
	BoNT	SEM	SD	n	Sham	SEM	SD	n		BoNT	SEM	SD		Sham	SEM	SD	n
after 6-OHDA	-7.346	0.294	0.736703	113	-6.992	1.105	3.08194	8		-6.755	1.136	4.81964	18	-6.851	1.822	4.82056	7
2 weeks after BoNT	n. d.				n. d.					-5.119	1.136	4.81964	18	-8.85	1.822	4.82056	7
4 weeks after BoNT	-10.776	0.582	1.45837	113	-8.431	1.253	3.49472	8		-8.078	1.136	4.81964	18	-9.522	1.822	4.82056	7
3 months after BoNT	-11.009	0.588	1.47341	113	-7.205	1.253	3.49472	8		-8.66	1.136	4.81964	18	-7.763	1.822	4.82056	7
6 months after BoNT	-9.773	0.7	1.75406	113	-7.878	1.253	3.49472	8		-9.292	1.136	4.81964	18	-7.945	1.822	4.82056	7
9 months after BoNT	-10.065	0.978	2.45067	113	-7.445	1.253	3.49472	8		-8.232	1.136	4.81964	18	-6.573	1.822	4.82056	7
12 months after BoNT	-8.722	1.259	3.15479	26	-6.918	1.253	3.49472	8		n. d.				n. d.
Two Way ANOVA
p (treatment)	0.11									0.887
p (time point)	0.105									0.332
Post hoc (Holm-Sidak)
2 weeks after BoNT
4 weeks after BoNT			not applicable									not applicable
3 months after BoNT
6 months after BoNT
9 months after BoNT
12 months after BoNT
Stepping Test		Adjusting steps ipsilateral									Adjusting steps contralateral
F li	BoNT	SEM	SD	n	Sham	SEM	SD	n		BoNT	SEM	SD	n	Sham	SEM	SD	n
before lesion	8.906	0.134	0.536	16	10.062	0.19	0.537401	8		10.91	0.214	0.771588	13	10.857	0.292	0.772559	7
after lesion	3.948	0.134	0.536	16	3.979	0.19	0.537401	8		2.321	0.214	0.771588	13	4.048	0.292	0.772559	7
2 weeks after BoNT	n. d.				n. d.			8		4.295	0.214	0.771588	13	3.643	0.292	0.772559	7
4 weeks after BoNT	4.427	0.134	0.536	16	4.25	0.19	0.537401	8		3.513	0.214	0.771588	13	2.476	0.292	0.772559	7
3 months after BoNT	3.573	0.134	0.536	16	3.548	0.203	0.574171	8		3.154	0.214	0.771588	13	2.286	0.292	0.772559	7
6 months after BoNT	3.479	0.134	0.536	16	3.444	0.219	0.619426	8		2.462	0.215	0.775194	13	2.167	0.293	0.775205	7
9 months after BoNT	n. d.				n. d.					2.449	0.221	0.796827	13	2.5	0.301	0.796371	7
Two Way ANOVA
p (treatment)	0.005									0.255
p (time point)	<0.001									<0.001
Post hoc (Holm-Sidak)	t	p	significance							t	p	significance
before lesion	4.976	<0.001	***							0.142	0.887
after 6-OHDA	0.134	0.893								4.625	<0.001	***
2 weeks after BoNT										1.746	0.081	*
4 weeks after BoNT	0.762	0.446								2.776	0.006	**
3 months after BoNT	0.104	0.917								2.325	0.02	**
6 months after BoNT	0.135	0.893								0.79	0.43
9 months after BoNT										0.137	0.891
Stepping Test		Adjusting steps ipsilateral									Adjusting steps contralateral
B li	BoNT	SEM	SD	n	Sham	SEM	SD	n		BoNT	SEM	SD	n	Sham	SEM	SD	n
before lesion	11.51	0.17	0.68	16	12.083	0.24	0.678823	8		12.667	0.21	0.757166	13	12.381	0.286	0.756685	7
after lesion	6.698	0.17	0.68	16	7.042	0.24	0.678823	8		5.487	0.21	0.757166	13	8.619	0.286	0.756685	7
2 weeks after BoNT	n. d.				n. d.			8		8.423	0.21	0.757166	13	6.667	0.286	0.756685	7
4 weeks after BoNT	7.458	0.17	0.68	16	7.833	0.24	0.678823	8		9.179	0.21	0.757166	13	7.167	0.286	0.756685	7
3 months after BoNT	6.542	0.17	0.68	16	6.929	0.257	0.726906	8		8.949	0.21	0.757166	13	6.5	0.286	0.756685	7
6 months after BoNT	5.115	0.17	0.68	16	4.944	0.277	0.783474	8		7.538	0.215	0.775194	13	6.548	0.293	0.775205	7
9 months after BoNT	n. d.	n. d.	n. d.		n. d.	n. d.	n. d.			7.615	0.219	0.789616	13	6.119	0.298	0.788434	7
Two Way ANOVA
p (treatment)	<0.001									<0.001
p (time point)	0.003									<0.001
Post hoc (Holm-Sidak)	t	p	significance							t	p	significance
before lesion	1.17	0.242								0.773	0.44
after 6-OHDA	1.276	0.202								8.475	<0.001	***
2 weeks after BoNT										4.753	<0.001	***
4 weeks after BoNT	1.258	0.209								5.447	<0.001	***
3 months after BoNT	0.524	0.601								6.627	<0.001	***
6 months after BoNT	1.203	0.229								2.681	0.007	**
9 months after BoNT	0.887	0.375								4.049	<0.001	***
Stepping Test		Adjusting steps ipsilateral									Adjusting steps contralateral
F re	BoNT	SEM	SD	n	Sham	SEM	SD	n		BoNT	SEM	SD	n	Sham	SEM	SD	n
before lesion	10.083	0.127	0.508	16	10.292	0.18	0.509117	8		11.026	0.108	0.3894	13	11.119	0.147	0.388925	7
after lesion	10.927	0.127	0.508	16	11.125	0.18	0.509117	8		10.679	0.108	0.3894	13	10.405	0.147	0.388925	7
2 weeks after BoNT	n. d.				n. d.			8		11.141	0.108	0.3894	13	10.381	0.147	0.388925	7
4 weeks after BoNT	10.563	0.127	0.508	16	11.417	0.18	0.509117	8		10.513	0.108	0.3894	13	10.095	0.147	0.388925	7
3 months after BoNT	10.302	0.127	0.508	16	10.429	0.192	0.543058	8		10.115	0.108	0.3894	13	8.81	0.147	0.388925	7
6 months after BoNT	10.25	0.127	0.508	16	10.861	0.208	0.588313	8		9.474	0.134	0.483144	13	8.048	0.182	0.481527	7
9 months after BoNT	n. d.	n. d.	n. d.		n. d.	n. d.	n. d.			9.321	0.157	0.566072	13	6.857	0.214	0.566191	7
Two Way ANOVA
p (treatment)	<0.001									<0.001
p (time point)	0.008									<0.001
Post hoc (Holm-Sidak)	t	p	significance							t	p	significance
before lesion	0.945	0.345								0.351	0.725
after 6-OHDA	0.898	0.369								1.033	0.302
2 weeks after BoNT										2.859	0.004	**
4 weeks after BoNT	3.875	<0.001	***							1.571	0.117
3 months after BoNT	0.548	0.584								4.912	<0.001	***
6 months after BoNT	2.508	0.012	*							5.367	<0.001	***
9 months after BoNT	1.084	0.278								9.266	<0.001	***
Stepping Test		Adjusting steps ipsilateral									Adjusting steps contralateral
B re	BoNT	SEM	SD	n	Sham	SEM	SD			BoNT	SEM	SD	n	Sham	SEM	SD	n
before lesion	11.667	0.127	0.508	16	12.021	0.18	0.509117	8		12	0.113	0.407427	13	12.024	0.154	0.407446	7
after lesion	12.021	0.127	0.508	16	12.417	0.18	0.509117	8		11.821	0.113	0.407427	13	11.333	0.154	0.407446	7
2 weeks after BoNT	n. d.				n. d.			8		12.41	0.113	0.407427	13	11.738	0.154	0.407446	7
4 weeks after BoNT	12.677	0.127	0.508	16	13.854	0.18	0.509117	8		11.41	0.113	0.407427	13	10.833	0.154	0.407446	7
3 months after BoNT	11.896	0.127	0.508	16	11.976	0.192	0.543058	8		10.744	0.113	0.407427	13	10.048	0.154	0.407446	7
6 months after BoNT	11.604	0.127	0.508	16	12.25	0.208	0.588313	8		10.218	0.119	0.429061	13	9.452	0.162	0.428612	7
9 months after BoNT	n. d.	n. d.	n. d.		n. d.	n. d.	n. d.			10.244	0.123	0.443483	13	9.238	0.167	0.44184	7
Two Way ANOVA
p (treatment)	<0.001									<0.001
p (time point)	<0.001									<0.001
Post hoc (Holm-Sidak)	t	p	significance							t	p	significance
before lesion	1.607	0.108								0.115	0.909
after 6-OHDA	1.796	0.073								2.347	0.019	*
2 weeks after BoNT										3.238	0.001	***
4 weeks after BoNT	5.34	<0.001	***							2.779	0.006	**
3 months after BoNT	0.348	0.728								3.352	<0.001	***
6 months after BoNT	2.65	0.008	**							3.687	<0.001	***
9 months after BoNT										4.843	<0.001	***
Cylinder Test		left/right ratio ipsilateral									left/right ratio contralateral
	BoNT	SEM	SD	n	Sham	SEM	SD	n		BoNT	SEM	SD	n	Sham	SEM	SD	n
after 6-OHDA	0.53	0.0762	0.3885	32	0.507	0.152	0.4299	8		0.337	0.203	0.7319	13	0.683	0.276	0.6761	7
2 weeks after BoNT	n. d.				n. d.					1.12	0.203	0.7319	13	0.933	0.276	0.6761	7
4 weeks after BoNT	0.575	0.0787	0.4013	31	0.615	0.173	0.4893	7		0.661	0.203	0.7319	13	0.962	0.276	0.6761	7
3 months after BoNT	0.691	0.0805	0.4105	30	0.798	0.173	0.4893	7		0.75	0.203	0.7319	13	1.124	0.276	0.6761	7
6 months after BoNT	0.7	0.0949	0.4839	23	0.612	0.173	0.4893	7		0.523	0.203	0.7319	13	1.773	0.276	0.6761	7
9 months after BoNT	0.45	0.167	0.8515	8	0.551	0.188	0.5317	6		0.656	0.203	0.7319	13	1.14	0.276	0.6761	7
12 months after BoNT	0.781	0.167	0.8515	8	0.643	0.173	0.4893	7		n. d.				n. d.
Two Way RM ANOVA
p (treatment)	1									0.159
p (time point)	0.0412									0.012
Post hoc (Holm-Sidak)	t	p	significance							t	p	significance
after 6-OHDA										1007	0.318
2 weeks after BoNT										0.544	0.589
4 weeks after BoNT										0.877	0.384
3 months after BoNT		not applicable								1.092	0.279
6 months after BoNT										3.645	<0.001	***
9 months after BoNT										1.412	0.163
12 months after BoNT
open field		total distance ipsilateral									total distance contralateral
	BoNT	SEM	SD	n	Sham	SEM	SD	n		BoNT	SEM	SD	n	Sham	SEM	SD	n
after 6-OHDA	1619.29	157.9	1082.51	47	1845.16	270.63	1082.52	16		1932.85	147.29	589.16	16	1880.17	228.68	646.805	8
2 weeks after BoNT	n. d.				n. d.					1276.01	147.29	589.16	16	1152.02	228.68	646.805	8
4 weeks after BoNT	1188.87	157.9	1082.51	47	1486.41	289.32	1082.54	14		1730.47	147.29	589.16	16	1670.18	228.68	646.805	8
3 months after BoNT	1461.76	161.38	1082.57	45	1571.74	289.32	1082.54	14		1303.84	160.83	643.32	16	1096.44	228.68	646.805	8
6 months after BoNT	1867.29	216.51	1082.55	25	2072.2	289.32	1082.54	14		1128.62	160.83	643.32	16	1379.01	228.68	646.805	8
9 months after BoNT	1830.52	441.94	1082.53	6	2344.37	289.32	1082.54	14		864.73	160.83	643.32	16	879.32	228.68	646.805	8
12 months after BoNT	2039.93	441.94	1082.53	6	1647.03	300.24	1082.53	13		n. d.				n. d.
Two Way RM ANOVA
p (treatment)	0.341									0.375
p (time point)	0.061									<0.001
Post hoc (Holm-Sidak)	t	p	significance							t	p	significance
after 6-OHDA										0.28	0.78
2 weeks after BoNT										0.0392	0.969
4 weeks after BoNT										0.254	0.8
3 months after BoNT		not applicable								0.155	0.877
6 months after BoNT										0.178	0.05
9 months after BoNT										0.576	0.565
12 months after BoNT
open field		rel. center distance ipsilateral									rel. center distance contralateral
	BoNT	SEM	SD	n	Sham	SEM	SD	n		BoNT	SEM	SD	n	Sham	SEM	SD	n
after 6-OHDA	0.13	0.02	0.137113	47	0.13	0.03	0.12	16		0.17	0.02	0.08	16	0.15	0.03	0.0848528	8
2 weeks after BoNT	n. d.				n. d.					0.08	0.02	0.08	16	0.11	0.03	0.0848528	8
4 weeks after BoNT	0.1	0.02	0.137113	47	0.13	0.03	0.11225	14		0.12	0.02	0.08	16	0.14	0.03	0.0848528	8
3 months after BoNT	0.11	0.02	0.134164	45	0.09	0.03	0.11225	14		0.08	0.02	0.08	16	0.08	0.03	0.0848528	8
6 months after BoNT	0.14	0.02	0.1	25	0.13	0.03	0.11225	14		0.13	0.02	0.08	16	0.11	0.03	0.0848528	8
9 months after BoNT	0.37	0.05	0.122474	6	0.28	0.03	0.11225	14		0.13	0.03	0.12	16	0.08	0.04	0.113137	8
12 months after BoNT	0.25	0.05	0.122474	6	0.23	0.03	0.108167	13		n. d.				n. d.
Two Way RM ANOVA
p (treatment)	0.267									0.211
p (time point)	<0.001									0.763
Post hoc (Holm-Sidak)	t	p	significance							t	p	significance
after 6-OHDA	0.00639	0.995
2 weeks after BoNT
4 weeks after BoNT	0.946	0.345
3 months after BoNT	0.598	0.551									not applicable
6 months after BoNT	0.352	0.725
9 months after BoNT	1.702	0.09
12 months after BoNT	0.39	0.697
corridor test		% left side ipsilateral									% left side contralateral
	BoNT	SEM	SD	n	Sham	SEM	SD	n		BoNT	SEM	SD	n	Sham	SEM	SD	n
before 6-OHDA	54.009	3.327	13.308	16	47.121	4.704	13.3049	8		48.983	4.173	15.046	13	49.047	5.687	15.0464	7
after 6-OHDA	6.667	3.327	13.308	16	5.369	4.704	13.3049	8		11.166	4.173	15.046	13	14.57	5.687	15.0464	7
2 weeks after BoNT	n. d.				n. d.					34.063	4.173	15.046	13	25.252	5.687	15.0464	7
4 weeks after BoNT	13.879	3.327	13.308	16	19.346	4.704	13.3049	8		39.32	4.173	15.046	13	16.708	5.687	15.0464	7
3 months after BoNT	16.958	3.327	13.308	16	14.024	5.133	14.5183	8		41.412	4.173	15.046	13	17.454	5.687	15.0464	7
6 months after BoNT	17.202	3.327	13.308	16	25.717	5.623	15.9042	7		29.907	4.173	15.046	13	24.563	5.687	15.0464	7
9 months after BoNT	n. d.				n. d.					25.749	4.173	15.046	13	27.255	5.687	15.0464	7
Two Way RM ANOVA
p (treatment)	0.905									0.148
p (time point)	<0.001									<0.001
Post hoc (Holm-Sidak)	t	p	significance							t	p	significance
before 6-OHDA	0.992	0.323								0.00904	0.993
after 6-OHDA	0.187	0.852								0.483	0.631
2 weeks after BoNT										1.249	0.217
4 weeks after BoNT	0.788	0.433								3.205	0.002	**
3 months after BoNT	0.398	0.692								3.396	0.001	**
6 months after BoNT	1.082	0.283								0.758	0.452
9 months after BoNT										0.214	0.832
